# Supplementary material for: Age-related changes in layer II immature neurons of the murine piriform cortex
Source: Front Cell Neurosci. 2023 Jul 28;17:1205173. doi: 10.3389/fncel.2023.1205173 (PMC10416627; doi:10.3389/fncel.2023.1205173)
Supplement: Supplementary file 2 [file Data_Sheet_2.xlsx]

## Sheet: Mouse 1 Month
ID	Level	Piriform Cortex Perimeter (mm)	DCX+ cells Type 1	DCX+ cells Type 2	Total	Density (cell/mm)	%Type 1	%Type 2
Mouse 1 month A	Rostral	1.768	2	2	4	2.26244	81.203	18.797
	Middle	1.931	46	15	61	31.5898
	Caudal	1.723	60	8	68	39.466
Median						31.5898
Sum			108	25	133
ID	Level	Piriform Cortex Perimeter (mm)	DCX+ cells Type 1	DCX+ cells Type 2	Total	Density (cell/mm)	%Type 1	%Type 2
Mouse 1 month B	Rostral	1.795	17	8	25	13.9276	72.1805	27.8195
	Middle	1.93	45	13	58	30.0518
	Caudal	1.724	34	16	50	29.0023
Median						29.0023
Sum			96	37	133
ID	Level	Piriform Cortex Perimeter (mm)	DCX+ cells Type 1	DCX+ cells Type 2	Total	Density (cell/mm)	%Type 1	%Type 2
Mouse 1 month C	Rostral	1.386	23	7	30	21.645	82.2917	17.7083
	Middle	2.112	61	18	79	37.4053
	Caudal	1.95	74	9	83	42.5641
Median						37.4053
Sum			158	34	192
ID	Level	Piriform Cortex Perimeter (mm)	DCX+ cells Type 1	DCX+ cells Type 2	Total	Density (cell/mm)	%Type 1	%Type 2
Mouse 1 month D	Rostral	1.477	8	2	10	6.77048	77.8523	22.1477
	Middle	1.818	65	11	76	41.8042
	Caudal	1.823	43	20	63	34.5584
Median						34.5584
Sum			116	33	149

## Sheet: Mouse 3 Month 
ID	Level	Piriform Cortex Perimeter (mm)	DCX+ cells Type 1	DCX+ cells Type 2	Total	Density (cell/mm)	%Type 1	%Type 2
Mouse 3 month A	Rostral	1.536	28	3	31	20.1823	74.4526	25.5474
	Middle	2.617	24	23	47	17.9595
	Caudal	1.889	50	9	59	31.2335
Median						20.1823
Sum			102	35	137
ID	Level	Piriform Cortex Perimeter (mm)	DCX+ cells Type 1	DCX+ cells Type 2	Total	Density (cell/mm)	%Type 1	%Type 2
Mouse 3 month B	Rostral	1.695	51	0	51	30.0885	88.1579	11.8421
	Middle	2.626	43	7	50	19.0404
	Caudal	1.466	40	11	51	34.7885
Median						30.0885
Sum			134	18	152
ID	Level	Piriform Cortex Perimeter (mm)	DCX+ cells Type 1	DCX+ cells Type 2	Total	Density (cell/mm)	%Type 1	%Type 2
Mouse 3 month C	Rostral	1.367	35	0	35	25.6035	89.404	10.596
	Middle	2.548	52	14	66	25.9027
	Caudal	1.585	48	2	50	31.5457
Median						25.9027
Sum			135	16	151
ID	Level	Piriform Cortex Perimeter (mm)	DCX+ cells Type 1	DCX+ cells Type 2	Total	Density (cell/mm)	%Type 1	%Type 2
Mouse 3 month D	Rostral	1.63	33	0	33	20.2454	88.7574	11.2426
	Middle	1.9	65	15	80	42.1053
	Caudal	1.896	52	4	56	29.5359
Median						29.5359
Sum			150	19	169

## Sheet: Mouse 5 Month
ID	Level	Piriform Cortex Perimeter (mm)	DCX+ cells Type 1	DCX+ cells Type 2	Total	Density (cell/mm)	%Type 1	%Type 2
Mouse 5 month A	Rostral	1.888	32	7	39	20.6568	88.3929	11.6071
	Middle	2.255	29	4	33	14.6341
	Caudal	2.212	38	2	40	18.0832
Median						18.0832
Sum			99	13	112
ID	Level	Piriform Cortex Perimeter (mm)	DCX+ cells Type 1	DCX+ cells Type 2	Total	Density (cell/mm)	%Type 1	%Type 2
Mouse 5 month B	Rostral	2.621	41	1	42	16.0244	95.8333	4.16667
	Middle	2.122	39	1	40	18.8501
	Caudal	1.792	35	3	38	21.2054
Median						18.8501
Sum			115	5	120
ID	Level	Piriform Cortex Perimeter (mm)	DCX+ cells Type 1	DCX+ cells Type 2	Total	Density (cell/mm)	%Type 1	%Type 2
Mouse 5 month C	Rostral	1.704	12	3	15	8.80282	88.8889	11.1111
	Middle	2.11	15	3	18	8.53081
	Caudal	1.468	29	1	30	20.436
Median						8.80282
Sum			56	7	63
ID	Level	Piriform Cortex Perimeter (mm)	DCX+ cells Type 1	DCX+ cells Type 2	Total	Density (cell/mm)	%Type 1	%Type 2
Mouse 5 month D	Rostral	1.758	15	0	15	8.53242	96.9697	3.0303
	Middle	1.796	32	2	34	18.931
	Caudal	1.216	17	0	17	13.9803
Median						13.9803
Sum			64	2	66

## Sheet: Mouse 7 Month
ID	Level	Piriform Cortex Perimeter (mm)	DCX+ cells Type 1	DCX+ cells Type 2	Total	Density (cell/mm)	%Type 1	%Type 2
Mouse 7 month A	Rostral	1.635	2	0	2	1.22324	90.3226	9.67742
	Middle	2.14	13	1	14	6.54206
	Caudal	1.762	13	2	15	8.51305
Median						6.54206
Sum			28	3	31
ID	Level	Piriform Cortex Perimeter (mm)	DCX+ cells Type 1	DCX+ cells Type 2	Total	Density (cell/mm)	%Type 1	%Type 2
Mouse 7 month B	Rostral	1.321	9	0	9	6.81302	88.0952	11.9048
	Middle	2.614	22	4	26	9.94644
	Caudal	1.305	6	1	7	5.36398
Median						6.81302
Sum			37	5	42
ID	Level	Piriform Cortex Perimeter (mm)	DCX+ cells Type 1	DCX+ cells Type 2	Total	Density (cell/mm)	%Type 1	%Type 2
Mouse 7 month C	Rostral	1.658	4	0	4	2.41255	87.234	12.766
	Middle	2.381	28	2	30	12.5997
	Caudal	1.752	9	4	13	7.42009
Median						7.42009
Sum			41	6	47
ID	Level	Piriform Cortex Perimeter (mm)	DCX+ cells Type 1	DCX+ cells Type 2	Total	Density (cell/mm)	%Type 1	%Type 2
Mouse 7 month D	Rostral	2.663	5	0	5	1.87758	93.3333	6.66667
	Middle	1.787	13	1	14	7.83436
	Caudal	1.674	10	1	11	6.57109
Median						6.57109
Sum			28	2	30

## Sheet: Mouse 12 Month
ID	Level	Piriform Cortex Perimeter (mm)	DCX+ cells Type 1	DCX+ cells Type 2	Total	Density (cell/mm)	%Type 1	%Type 2
Mouse 12 month A	Rostral	1.956	13	0	13	6.64622	100	0
	Middle	2.239	7	0	7	3.1264
	Caudal	2.023	3	0	3	1.48295
Median						3.1264
Sum			23	0	23
ID	Level	Piriform Cortex Perimeter (mm)	DCX+ cells Type 1	DCX+ cells Type 2	Total	Density (cell/mm)	%Type 1	%Type 2
Mouse 12 month B	Rostral	1.331	4	0	4	3.00526	93.5484	6.45161
	Middle	2.653	12	0	12	4.52318
	Caudal	1.868	13	2	15	8.02998
Median						4.52318
Sum			29	2	31
ID	Level	Piriform Cortex Perimeter (mm)	DCX+ cells Type 1	DCX+ cells Type 2	Total	Density (cell/mm)	%Type 1	%Type 2
Mouse 12 month C	Rostral	2.285	10	0	10	4.37637	100	0
	Middle	2.075	6	0	6	2.89157
	Caudal	2.5878	6	0	6	2.31857
Median						2.89157
Sum			22	0	22
ID	Level	Piriform Cortex Perimeter (mm)	DCX+ cells Type 1	DCX+ cells Type 2	Total	Density (cell/mm)	%Type 1	%Type 2
Mouse 12 month D	Rostral	2.031	2	0	2	0.984737	100	0
	Middle	2.299	7	0	7	3.0448
	Caudal	2.296	9	0	9	3.91986
Median						3.0448
Sum			18	0	18

## Sheet: Mouse 15 Month
ID	Level	Piriform Cortex Perimeter (mm)	DCX+ cells Type 1	DCX+ cells Type 2	Total	Density (cell/mm)	%Type 1	%Type 2
Mouse 15 month A	Rostral	1.92	5	0	5	2.60417	94.4444	5.55556
	Middle	2.457	3	0	3	1.221
	Caudal	2.041	9	1	10	4.89956
Median						2.60417
Sum			17	1	18
ID	Level	Piriform Cortex Perimeter (mm)	DCX+ cells Type 1	DCX+ cells Type 2	Total	Density (cell/mm)	%Type 1	%Type 2
Mouse 15 month B	Rostral	1.843	2	0	2	1.08519	90	10
	Middle	1.934	3	0	3	1.55119
	Caudal	1.977	4	1	5	2.52908
Median						1.55119
Sum			9	1	10
ID	Level	Piriform Cortex Perimeter (mm)	DCX+ cells Type 1	DCX+ cells Type 2	Total	Density (cell/mm)	%Type 1	%Type 2
Mouse 15 month C	Rostral	2.589	1	0	1	0.38625	100	0
	Middle	2.173	5	0	5	2.30097
	Caudal	2	6	0	6	3
Median						2.30097
Sum			12	0	12
ID	Level	Piriform Cortex Perimeter (mm)	DCX+ cells Type 1	DCX+ cells Type 2	Total	Density (cell/mm)	%Type 1	%Type 2
Mouse 15 month D	Rostral	1.781	3	0	3	1.68445	80	20
	Middle	2.91	2	1	3	1.03093
	Caudal	2.139	7	2	9	4.20757
Median						1.68445
Sum			12	3	15
